# Supplementary material for: Self-supervised dynamic learning for long-term high-fidelity image transmission through unstabilized diffusive media
Source: Nat Commun. 2024 Feb 19;15:1498. doi: 10.1038/s41467-024-45745-7 (PMC10876540; doi:10.1038/s41467-024-45745-7)
Supplement: Supplementary file 8 — Source Data [file 41467_2024_45745_MOESM8_ESM.xlsx]

## Sheet: Figure2
100m_16x16			100m_32x32			1000m_16x16			1000m_32x32
MMDN	STATIC_NN		MMDN	STATIC_NN		MMDN	STATIC_NN		MMDN	STATIC_NN
99.9953	99.9992		100	99.9978		99.9258	99.8664		99.9046	99.9066
99.9977	100		100	99.9972		99.9875	99.9406		99.9265	99.9263
99.9984	99.9992		100	99.9975		99.9984	99.9883		99.9975	99.9366
99.9977	100		100	99.9977		99.7859	98.8883		99.9981	99.9401
99.9977	100		100	99.9982		99.6742	94.3828		99.9948	99.9477
99.9961	100		99.9999	99.9975		99.9875	99.8047		99.9946	99.9432
99.9969	100		100	99.9952		99.9984	99.9781		99.9935	99.9327
99.9961	100		99.9999	99.9903		100	99.9836		99.9951	99.9103
99.9992	100		100	99.9945		99.9992	99.9562		99.992	99.9382
99.9984	100		100	99.9966		99.9992	99.8859		99.9789	99.9598
99.9953	99.9992		100	99.9962		99.9992	99.9805		99.9538	99.9955
99.9977	100		99.9999	99.9938		99.9992	99.9883		99.9629	98.9565
99.9859	100		99.9999	99.9959		99.993	99.9508		99.959	98.7255
99.9852	100		100	99.9942		100	99.9844		99.9977	97.3624
99.9898	100		100	99.9949		99.9984	99.9727		99.9869	96.6935
99.9859	100		100	99.9944		100	99.9844		99.9981	96.3074
99.9875	100		99.9999	99.9913		100	99.9562		99.9964	96.4496
99.9859	100		99.9998	99.9906		100	99.9656		99.9984	95.8877
99.9719	99.9984		99.9999	99.9926		100	99.9742		99.9346	94.3034
99.9664	100		100	99.983		100	99.9672		99.8931	93.7931
99.9664	100		99.9999	99.9805		100	99.9531		99.9978	93.7926
99.9805	100		99.9997	99.954		99.9297	99.0109		99.9981	92.3375
99.9633	100		99.9996	99.9279		99.925	98.4938		99.9882	89.2106
99.9484	99.9992		99.9998	99.9232		99.9969	99.6094		99.9971	89.332
99.9641	100		99.9999	99.8937		100	99.8969		99.9973	88.7486
99.9602	100		99.9994	99.8334		100	99.9352		99.9978	88.5902
99.9648	100		99.9989	99.8279		100	99.9242		99.9986	88.7405
99.9742	100		99.9994	99.8001		100	99.9289		99.994	89.2908
99.9633	100		99.9993	99.7429		100	99.8898		99.9809	89.7371
99.9539	100		99.9994	99.6885		100	99.9078		99.987	90.1117
99.9352	100		99.9995	99.6717		99.9992	99.8742		99.9984	89.2432
99.9555	100		99.9984	99.4459		99.9969	99.8164		99.9973	88.3649
99.9539	100		99.9976	98.9949		99.9977	99.7555		99.9988	87.2164
99.9727	100		99.9972	98.8515		99.9992	99.8625		99.9991	87.3558
99.9789	100		99.9973	98.672		100	99.868		99.99	88.5136
99.9727	100		99.9981	98.414		100	99.8422		99.9685	88.6113
99.9516	100		99.998	98.1692		100	99.8234		99.916	87.589
99.9625	100		99.9962	97.4353		99.9961	99.6437		99.93	86.917
99.968	100		99.9971	96.8298		100	99.6359		99.9639	86.8084
99.9727	100		99.9987	97.8186		99.9766	99.007		99.9938	87.3478
99.9781	100		99.999	98.1022		99.9984	99.5539		99.9205	88.603
99.9758	100		99.9997	98.5829		100	99.7328		99.9057	89.0897
99.9742	100		99.9996	98.8815		100	99.6398		99.9935	89.1453
99.968	100		99.9995	98.4338		100	99.5938		99.9916	89.7313
99.9664	100		99.9999	98.8127		99.9867	98.4211		99.9917	90.3936
99.9492	100		100	98.7133		99.9969	98.7672		99.9356	87.9421
99.9555	100		99.9999	98.602		99.9891	97.5297		99.894	87.4445
99.9516	100		100	97.3688		100	99.3391		99.8971	88.8496
99.9328	100		99.9994	97.1478		99.9984	99.2125		99.9943	88.7624
99.9078	100		99.9999	97.7417		100	99.5766		99.9976	89.4424
99.8141	100		99.9994	99.303		100	99.5617																																0.99575
99.825	100					100	99.5773																																0.99625
99.8742	100					99.9992	99.525																																0.99623
99.8812	100					100	99.5203																																0.99669
99.9297	100					100	99.5289																																0.99358
99.8469	100					100	99.4805																																0.99452
99.8312	100					100	99.4789																																0.99342
99.7562	100					100	99.4336																																0.99398
99.5805	100					100	99.4852																																0.99342
99.568	100					99.9992	99.3539																																0.99573
99.593	100					99.9992	99.2438																																0.99748
99.6672	100					100	99.2156																																0.99575
99.6102	100					100	99.0938																																0.99625
99.6156	99.9992					99.9977	98.025																																0.99623
99.5109	100					99.9945	96.8625																																0.99669
99.6703	100					100	99.0547																																0.99358
99.6422	100					100	99.2977																																0.99452
99.707	100					99.9969	98.8945																																0.99342
99.6844	100					100	99.3242																																0.99398
99.6664	100					100	98.668																																0.99342
99.625	100					100	99.0359																																0.99398
99.6562	100					100	99.3617																																0.99342
99.6508	100					100	99.3148																																0.99748
99.4883	100					99.9867	95.7391																																0.99573
99.7078	100					100	98.4508																																0.99476
99.6813	100					100	98.0438																																0.99754
99.7398	100					99.9992	99.1781																																0.9925
99.743	100					100	98.9313																																0.99225
99.6383	100					99.9992	97.6133																																0.99694
99.5672	100					99.9938	93.9945																																0.99575
99.55	100					99.9977	95.9039																																0.99625
99.4938	100					100	98.7133																																0.99623
99.4539	100					100	98.7344																																0.99669
99.4297	100					99.9969	96.4328																																0.99358
99.1484	100					99.8211	83.5383																																0.99452
99.1469	100					99.9266	86.7844																																0.99342
99.2484	100					99.975	88.6914																																0.99398
99.2477	100					99.9922	90.4906																																0.99342
99.3875	100					99.9992	90.1914																																0.99573
99.3109	100					99.9938	86.543																																0.99748
99.393	100					99.9961	90.1203																																0.99575
99.3977	100					99.9984	90.7789																																0.99625
99.2484	100					99.9992	91.7047																																0.99623
99.4266	100					99.9984	88.3766																																0.99669
99.3836	100					99.9992	90.3867																																0.99358
99.4219	100					99.9992	86.6672																																0.99452
99.3492	100					99.993	82.2242																																0.99342
99.2422	100					99.982	84.3242																																0.99398
99.0695	100					99.9547	82.9617																																0.99342
99.0633	100					99.8141	81.5172																																0.99573
																																							0.99748
																																							0.99575
																																							0.99358
																																							0.99452
																																							0.99342
																																							0.99398
																																							0.99342
																																							0.99573
																																							0.99748
																																							0.99575
																																							0.99625
																																							0.99623
																																							0.99669
																																							0.99358
																																							0.99452
																																							0.99342
																																							0.99398
																																							0.99342
																																							0.99748
																																							0.99573
																																							0.99476
																																							0.99625
																																							0.99623
																																							0.99669
																																							0.99358
																																							0.99452
																																							0.99342
																																							0.99398
																																							0.99342
																																							0.99748
																																							0.99573
																																							0.99476
																																							0.99754
																																							0.9925
																																							0.99225
																																							0.99694
																																							0.99358
																																							0.99452
																																							0.99342
																																							0.99398
																																							0.99342
																																							0.99573
																																							0.99748
																																							0.99575
																																							0.99625
																																							0.99623
																																							0.99669
																																							0.99358
																																							0.99452
																																							0.99342
																																							0.99398
																																							0.99342
																																							0.99748
																																							0.99573
																																							0.99476
																																							0.99754
																																							0.9925
																																							0.99225
																																							0.99694
																																							0.99576
																																							0.99754
																																							0.9925
																																							0.99225
																																							0.99694
																																							0.99576
																																							0.99625
																																							0.99623
																																							0.99669
																																							0.99358
																																							0.99975
																																							0.99575
																																							0.99625
																																							0.99623
																																							0.99669
																																							0.99358
																																							0.99452
																																							0.99342
																																							0.99398
																																							0.99342
																																							0.99573
																																							0.99748
																																							0.99575
																																							0.99358
																																							0.99452
																																							0.99342
																																							0.99398
																																							0.99342
																																							0.99573
																																							0.99748
																																							0.99575
																																							0.99625
																																							0.99623
																																							0.99669
																																							0.99358
																																							0.99452
																																							0.99342
																																							0.99398
																																							0.99342
																																							0.99748
																																							0.99573
																																							0.99476
																																							0.99625
																																							0.99623
																																							0.99669
																																							0.99358
																																							0.99452
																																							0.99342
																																							0.99398
																																							0.99342
																																							0.99748
																																							0.99573
																																							0.99476
																																							0.99754
																																							0.9925
																																							0.99225
																																							0.99694
																																							0.99358
																																							0.99452
																																							0.99342
																																							0.99398
																																							0.99342
																																							0.99573
																																							0.99748
																																							0.99575
																																							0.99625
																																							0.99623
																																							0.99669
																																							0.99358
																																							0.99452
																																							0.99342
																																							0.99398
																																							0.99342
																																							0.99748
																																							0.99573
																																							0.99476
																																							0.99754
																																							0.9925
																																							0.99225
																																							0.99694
																																							0.99576
																																							0.99754
																																							0.9925
																																							0.99225
																																							0.99694
																																							0.99576
																																							0.99625
																																							0.99623
																																							0.99669
																																							0.99358
																																							0.99975
																																							0.99575
																																							0.99625
																																							0.99623
																																							0.99669
																																							0.99358
																																							0.99452
																																							0.99342
																																							0.99398
																																							0.99342
																																							0.99573
																																							0.99748
																																							0.99575
																																							0.99358
																																							0.99452
																																							0.99342
																																							0.99398
																																							0.99342
																																							0.99573
																																							0.99748
																																							0.99575
																																							0.99625
																																							0.99623
																																							0.99669
																																							0.99358
																																							0.99452
																																							0.99342
																																							0.99398
																																							0.99342
																																							0.99748
																																							0.99573
																																							0.99476
																																							0.99625
																																							0.99623
																																							0.99669
																																							0.99358
																																							0.99452
																																							0.99342
																																							0.99398
																																							0.99342
																																							0.99748
																																							0.99573
																																							0.99476
																																							0.99754
																																							0.9925
																																							0.99225
																																							0.99694
																																							0.99358
																																							0.99452
																																							0.99342
																																							0.99398
																																							0.99342
																																							0.99573
																																							0.99748
																																							0.99358
																																							0.99452
																																							0.99342
																																							0.99398
																																							0.99342
																																							0.99748
																																							0.99573
																																							0.99476
																																							0.99625
																																							0.99623
																																							0.99669
																																							0.99358
																																							0.99452
																																							0.99342
																																							0.99398
																																							0.99342
																																							0.99748
																																							0.99573
																																							0.99476
																																							0.99754
																																							0.9925
																																							0.99225
																																							0.99694
																																							0.99358
																																							0.99452
																																							0.99342
																																							0.99398
																																							0.99342
																																							0.99573
																																							0.99748
																																							0.99225
																																							0.99694
																																							0.99358
																																							0.99452
																																							0.99342
																																							0.99398
																																							0.99342
																																							0.99573
																																							0.99748
																																							0.99358
																																							0.99452
																																							0.99342
																																							0.99398
																																							0.99342
																																							0.99748
																																							0.99573
																																							0.99476
																																							0.99625
																																							0.99623
																																							0.99669
																																							0.99358
																																							0.99452
																																							0.99342
																																							0.99398
																																							0.99452
																																							0.99342
																																							0.99398
																																							0.99398

## Sheet: Figure3
1000m_16x16_4bit			1000m_24x24_2bit
STATIC_NN	MMDN		STATIC_NN	MMDN
0.99995	0.99967		0.99902	0.99974
0.99995	0.99978		0.99637	0.99903
0.99994	0.99979		0.99764	0.99949
0.99994	0.99978		0.99767	0.99958
0.99992	0.99975		0.99735	0.99956
0.99988	0.9998		0.99887	0.99977
0.99989	0.9998		0.9989	0.99981
0.99967	0.99965		0.99786	0.99976
0.9996	0.99967		0.99636	0.99967
0.99978	0.99993		0.99647	0.99971
0.99868	0.99971		0.99491	0.99962
0.99742	0.99953		0.99637	0.99977
0.99799	0.99973		0.99479	0.9997
0.99888	0.99985		0.99589	0.99976
0.98447	0.99761		0.99698	0.99984
0.97455	0.99634		0.99193	0.99968
0.97054	0.99641		0.98995	0.99968
0.9948	0.99955		0.97469	0.99884
0.99804	0.99978		0.98642	0.99954
0.99756	0.99989		0.99532	0.99978
0.99945	0.99996		0.98376	0.99946
0.99981	0.99998		0.99175	0.99978
0.99899	0.99995		0.98475	0.99959
0.99202	0.99981		0.96743	0.99926
0.96903	0.99878		0.95668	0.9987
0.94896	0.99745		0.94155	0.99819
0.94683	0.99792		0.9205	0.99722
0.9315	0.99677		0.89987	0.99554
0.9423	0.99814		0.92218	0.99783
0.94087	0.99863		0.90648	0.99679
0.94007	0.99878		0.91135	0.99813
0.93281	0.99859		0.88102	0.99708
0.92061	0.99822		0.88963	0.99759
0.93896	0.99907		0.8973	0.99772
0.944	0.99921		0.89037	0.99807
0.94947	0.99935		0.90243	0.99839
0.94733	0.99936		0.8761	0.99794
0.9592	0.99955		0.85637	0.99747
0.96019	0.99959		0.85508	0.99755
0.93936	0.99941		0.79948	0.99326
0.91833	0.99919		0.74113	0.99204
0.88582	0.99852		0.77296	0.99508
0.88118	0.99862		0.75226	0.99381
0.83303	0.99696		0.77415	0.99579
0.79374	0.99436		0.74978	0.99471
0.77096	0.99545		0.78493	0.99645
0.76805	0.99571		0.78339	0.99656
0.74412	0.9947		0.75118	0.99573
0.7554	0.99481		0.76676	0.99622
0.76039	0.99441		0.71554	0.99414

## Sheet: Figure4
GI_200_100m					SI_200_1000m
S1	S2	L3	Ensemble		S1	S2	L3	Ensemble
0	0	0	0		0.00752	0.01729	0.01455	0.00576
0	0.00156	0	0		0.06846	0.01484	0.01133	0.0082
0.00156	0	0.00078125	0.00078125		0.07236	0.00859	0.00713	0.00557
0	0	0	0		0.06826	0.00859	0.00615	0.00547
0.00234	0.00078125	0	0		0.10068	0.01807	0.01328	0.01084
0.00078125	0	0	0		0.0457	0.00771	0.00684	0.00498
0	0	0	0		0.14297	0.07422	0.06865	0.04834
0	0.00156	0	0		0.02598	0.01094	0.0082	0.00586
0	0.00156	0	0		0.21611	0.15234	0.12432	0.09814
0	0.00234	0	0		0.01367	0.00439	0.00391	0.00234
0	0.00156	0	0		0.03037	0.00889	0.00537	0.004
0.00078125	0.00156	0	0		0.00684	0.08496	0.00176	0.00146
0.00312	0	0	0		0.00586	0.08213	0.00244	0.00225
0.00156	0.00078125	0.00078125	0		0.00781	0.04619	0.00244	0.00205
0.00312	0.00078125	0.00078125	0		0.13975	0.30322	0.04658	0.03936
0.00156	0.00156	0.00078125	0		0.14385	0.24766	0.05566	0.0458
0.00078125	0	0.00078125	0.00078125		0.06797	0.11113	0.03574	0.02559
0.00156	0.00312	0	0		0.05273	0.07568	0.03086	0.01963
0.00078125	0.00391	0	0		0.01992	0.03184	0.01152	0.00635
0	0.00703	0	0		0.0207	0.11484	0.00723	0.00508
0.00547	0.00938	0	0		0.00342	0.01025	0.00117	0.000488281
0.00391	0.00547	0	0		0.25156	0.01387	0.000878906	0.000976563
0.00859	0.00234	0	0		0.25557	0.07363	0.06475	0.04053
0.00234	0.00078125	0	0		0.0582	0.00781	0.00439	0.00283
0.01094	0.00703	0	0		0.02832	0.00234	0.00078125	0.000292969
0.01172	0.01953	0.00078125	0.00078125		0.01553	0.00176	0.000976563	0.000488281
0.01172	0.01484	0	0		0.01875	0.0042	0.00225	0.000976563
0.00547	0.00312	0	0		0.01289	0.00215	0.00137	0.000488281
0.00234	0.00469	0	0		0.0082	0.00215	0.000585938	0.000195312
0.00078125	0.00234	0	0		0.01895	0.00303	0.000683594	0.000585938
0	0.00078125	0	0		0.03848	0.02539	0.03584	0.01299
0.00078125	0.00078125	0	0		0.19912	0.81875	0.32471	0.10184
0.00234	0.00078125	0	0		0.28711	0.87539	0.55586	0.17539
0	0.00156	0.00078125	0		0.17607	0.3876	0.29521	0.06523
0.00234	0.00391	0.00078125	0.00078125		0.00547	0.0585	0.00615	0.00254
0.00078125	0.00078125	0.00078125	0		0.00508	0.04082	0.00449	0.00195
0	0	0.00078125	0		0.01113	0.07861	0.00703	0.00518
0.00078125	0.00078125	0	0		0.0127	0.06152	0.01367	0.00537
0.00078125	0.00078125	0	0		0.02178	0.10293	0.01035	0.00645
0	0	0	0		0.01553	0.06826	0.00879	0.00488
0.00156	0	0.00078125	0		0.04883	0.18213	0.00967	0.00801
0.00234	0	0.0125	0		1.17656	1.12949	0.48799	0.22109
0.00625	0.00234	0.03125	0.00234		1.0083	0.78311	0.11816	0.05121
0.01172	0.00547	0.05391	0.00234		0.61191	0.28105	0.04082	0.03011
0.00625	0.00312	0.02578	0.00078125		0.50498	0.25752	0.04854	0.04102
0.00312	0.00156	0.01953	0.00234		0.0499	0.01377	0.00332	0.00234
0.00703	0.00078125	0.02422	0.00156		0.11367	0.06035	0.01543	0.01309
0.00391	0.00703	0.025	0.00078125		0.0292	0.01113	0.00361	0.00186
0.00391	0.00234	0.02656	0.00156		0.03428	0.01396	0.00576	0.00361
0.00469	0.00312	0.04609	0.00078125		0.0207	0.0084	0.00303	0.00156
0.00938	0.00391	0.04609	0.00312		0.91162	1.3585	0.31055	0.06543
0.87852	0.98867	0.59199	0.16689
0.00898	0.17334	0.00303	0.00215
0.01006	0.14854	0.00342	0.00195
0.04375	0.55049	0.01572	0.01182
0.01465	0.13896	0.0043	0.00293
0.01123	0.04004	0.00557	0.00273
0.00635	0.04414	0.00391	0.00215
0.00869	0.02578	0.0042	0.00137
0.01523	0.09248	0.01064	0.00596
0.04922	0.22236	0.03467	0.01914

## Sheet: Figure5
latin letter dataset			fashion-MNIST dataset			Transfer of MNIST dataset
MMDN	STATIC_NN		MMDN	STATIC_NN		MMDN
99.5708	99.5186		99.852	99.7713		99.7412
99.5708	99.5186		99.852	99.7713		99.7551
99.5919	99.5071		99.4093	99.3196		99.7514
99.5725	99.5723		99.3082	99.24		99.7496
99.5885	99.582		99.6132	99.5261		99.7562
99.5974	99.5939		99.7249	99.6378		99.7404
99.606	99.5801		99.8892	99.8288		99.7844
99.6292	99.5773		99.9644	99.924		99.7807
99.6488	99.4937		99.8349	99.7525		99.783
99.656	99.4958		99.8305	99.7439		99.7881
99.656	99.0119		99.8495	99.7681		99.6424
99.6606	99.3141		99.8239	99.7232		99.6701
99.6731	98.8372		99.895	99.806		99.681
99.7037	98.4793		99.8811	99.7947		99.6727
99.7034	98.2987		99.9324	99.8693		99.7188
99.7159	97.8102		99.9462	99.8911		99.6979
99.7215	97.8006		99.8542	99.7782		99.7004
99.7293	97.7352		99.8187	99.7382		99.6777
99.7198	97.7858		99.8808	99.8102		99.6665
99.7476	97.681		99.886	99.8029		99.6542
99.7313	97.6315		99.9017	99.8131		99.7022
99.7171	97.6704		99.7662	99.6504		99.6879
99.7458	97.6915		99.8998	99.7918		99.7129
99.7361	97.73		99.9249	99.8458		99.6801
99.7464	97.7595		99.948	99.8813		99.6758
99.7477	97.917		99.9629	99.9042		99.699
99.7871	97.8545		99.9514	99.9		99.7109
99.768	97.9303		99.7293	99.6288		99.6883
99.7802	97.8774		99.7974	98.6586		99.6764
99.791	97.8645		99.8486	97.7198		99.6296
99.7916	97.8354		99.8405	95.7001		99.6471
99.7816	97.7562		99.9137	93.0668		99.6523
99.7798	97.7082		99.9255	93.1307		99.6225
99.7863	97.6494		99.7601	92.9355		99.6354
99.7736	97.4523		99.8928	92.2169		99.6502
99.758	97.2056		99.9403	91.2783		99.6323
99.7524	96.9757		99.9762	90.6675		99.6508
99.7456	96.8397		99.924	91.6176		99.6384
99.7302	96.3529		99.8793	92.2008		99.6813
99.7139	95.9077		99.8763	92.7576		99.6573
99.6965	95.9023		99.9501	92.3972
99.6867	95.8763		99.9663	92.7773
99.7091	95.8763		99.9562	92.746
99.6846	95.3163		99.9084	92.9149
99.6895	95.125		99.8879	91.3342
99.6914	94.7961		99.9748	91.0699
99.647	94.5123		99.9558	91.4731
99.6822	94.4287		99.9317	90.7672
99.702	94.3925		99.961	89.9348
99.7023	94.1509		99.9779	89.4886

## Sheet: Figure6
Accuracy			SSIM
Static NN	MMDN		Static NN	MMDN
99.9931	99.9931		1	1
99.9931	99.9931		1	1
99.9934	99.9934		1	1
99.9939	99.9939		1	1
99.9931	99.9931		1	1
99.9931	99.9931		1	1
99.9934	99.9934		1	1
99.9939	99.9939		1	1
99.9951	99.9951		1	1
99.96	99.996		1	1
99.8229	99.9949		1	1
99.5229	99.9923		1	1
99.4199	99.992		1	1
98.9945	99.9945		1	1
98.9933	99.9933		1	1
97.9934	99.9934		1	1
99.9908	99.9908		1	1
99.989	99.989		1	1
99.981	99.981		1	1
98.9853	99.9853		1	1
98.9857	99.9857		1	1
98.9814	99.9814		1	1
97.9828	99.9828		1	1
97.9859	99.9859		1	1
95.9916	99.9916		1	1
95.9878	99.9878		1	1
91.9852	99.9852		1	1
94.9828	99.9828		1	1
94.9715	99.9715		1	1
91.9503	99.9931		1	1
91.9459	99.9934		1	1
91.9155	99.9939		1	1
89.8077	99.9951		1	1
89.4547	99.996		1	1
88.3211	99.9949		1	1
87.4547	99.996		1	1
88.3211	99.9969		1	1
96.7735	99.9908		1	1
			1	1
			1	1
			1	1
			1	1
			1	1
			1	1
			1	1
			1	1
			1	0.99342
			1	0.99398
			1	0.99342
			1	0.99748

## Sheet: Supplementary Figure3
transmission accuracy	speckles stability
99.9984	1
99.9992	0.82602
99.4867	0.38341
99.9984	0.73658
99.9992	0.99648
99.9984
99.9992
99.9984
99.9992
99.9984
99.9992
99.9992
99.9984
99.9992
99.9984
99.9992
99.9984
99.9992
99.9984
99.9992
99.9984
99.6523
99.4867
99.4148
90.4484
69.2109
87.9258
99.85
99.9245
99.9984
99.9992
99.9984
99.9992
99.9992
99.9984
99.9992
99.9984
99.9992
99.9984
99.9992
99.9984

## Sheet: Supplementary Figure5
100m_16x16			1000m_16x16			100m_32x32			1000m_32x32
SMDN	MMDN		SMDN	MMDN		SMDN	MMDN		SMDN	MMDN
99.968	100		100	100		99.9595	99.9786		99.7923	99.8267
99.9852	99.9992		100	100		99.9712	99.985		99.8044	99.838
99.9813	100		100	100		99.9839	99.9919		99.9008	99.9153
99.9836	99.9992		100	100		99.9875	99.993		99.8794	99.9251
99.9922	99.9984		100	100		99.987	99.9913		99.9212	99.9505
99.9945	99.9977		100	100		99.9937	99.9961		99.9269	99.96
99.9945	100		100	100		99.9595	99.9786		99.682	99.9374
99.9953	100		100	100		99.9712	99.985		99.9751	99.9906
99.9992	100		100	100		99.9839	99.9919		99.7923	99.8267
99.9883	99.9945		100	100		99.9875	99.993		99.8044	99.838
99.8773	99.9984		99.7492	99.8031		99.987	99.9913		99.9008	99.9153
99.925	99.9977		99.9594	99.9859		99.9937	99.9961		99.8794	99.9251
99.9602	99.9984		99.9836	99.9938		99.9712	99.985		99.9212	99.9505
99.9633	99.9961		99.9984	99.9992		99.9839	99.9919		99.9269	99.96
99.968	100		99.9922	99.9984		99.9875	99.993		99.682	99.9374
99.9852	99.9992		99.975	99.8797		99.987	99.9913		99.9751	99.9906
99.9813	100		99.5273	99.7328		99.9937	99.9961		99.9269	99.96
99.9836	99.9992		99.9891	99.9922		99.9963	99.9971		99.682	99.9374
99.9922	99.9984		99.9961	99.9977		99.9965	99.997		99.9751	99.9906
99.9945	99.9977		99.9906	99.9969		99.9933	99.9958		99.9798	99.9942
99.9945	100		99.9977	99.9984		99.9953	99.9976		99.9846	99.9918
99.9953	100		99.9961	99.9961		99.9972	99.9991		99.9019	99.9944
99.9992	100		99.9883	99.9844		99.998	99.999		99.9024	99.9945
99.9969	99.9992		99.9945	99.9984		99.9989	99.9993		99.9885	99.9892
99.9961	100		99.9992	99.9992		99.9991	99.9995		99.9038	99.995
99.9945	100		100	99.9984		99.9995	99.9996		99.8659	99.9517
99.9992	100		99.982	99.9891		99.9996	99.9998		99.9049	99.9941
99.9984	100		99.9656	99.9742		99.9998	99.9999		99.7635	99.9019
99.9844	99.9992		99.9859	99.9938		99.9996	99.9999		99.9222	99.9977
99.9992	100		99.9875	99.9891		99.9993	99.9999		99.9227	99.996
99.9992	100		99.9961	99.9977		99.9994	99.9996		99.9179	99.9985
100	100		99.9969	99.9992		99.9996	99.9997		99.9194	99.9977
100	100		99.9852	99.9914		99.9996	99.9996		99.9296	99.998
100	100		99.9398	99.9688		99.9999	99.9999		99.9531	99.9606
99.9992	100		98.5797	99.8125		99.9999	100		99.9407	99.9542
100	100		99.9938	100		99.9998	99.9999		99.9723	99.9744
99.9906	100		99.9938	99.9992		99.9999	99.9999		99.9753	99.9804
100	100		99.9766	99.9945		100	100		99.9918	99.9937
99.9992	100		99.9781	99.9969		99.9998	99.9997		99.977	99.9949
100	100		99.9961	99.9992		99.9998	99.9999		99.9984	99.9995
100	100		99.9992	99.9992		99.9999	99.9998		99.9964	99.999
99.995	99.9992		99.9992	100		99.9999	99.9999		99.9538	99.9595
100	100		99.9961	99.9961		99.9999	99.9999		99.9196	99.9972
100	100		99.9992	99.9992		99.9999	99.9999		99.9199	99.9997
100	100		99.9961	99.9984		100	99.9999		99.9099	99.9995
100	100		99.9984	100		99.9997	99.9997		99.9964	99.999
100	100		99.9586	99.9609		100	99.9999		99.9983	99.9995
99.9992	99.9992		99.9938	99.9938		100	99.9999		99.9088	99.9998
99.9566	99.9992		99.9961	99.9938		100	100		99.9099	99.9994
100	100		99.9992	99.9992		100	100		99.7778	99.987
100	100		100	100		100	100		99.4962	99.9782
100	100		100	99.9992		100	100		99.2777	99.8246
99.9992	100		99.9977	99.9969		100	100		99.8578	99.8635
100	100		99.9875	99.9813		100	100		99.9946	99.9975
100	100		99.9875	99.9898		100	100		99.9596	99.9981
100	100		99.9945	99.9961		100	100		99.9692	99.9948
99.9906	100		99.9992	99.9984		99.9999	99.9999		99.959	99.9946
100	100		100	100		100	100		99.9888	99.9935
100	100		100	100		99.9999	99.9999		99.9493	99.9951
99.9992	100		100	100		100	100		99.9827	99.992
100	100		100	100		100	100		99.073	99.9789
99.9992	100		100	100		100	100		99.7541	99.9538
99.9992	100		100	100		99.9999	99.9999		99.922	99.9629
100	100		99.9977	99.9984		99.9999	99.9999		99.9245	99.959
100	100		100	100		100	100		99.9197	99.9977
100	100		100	100		99.9999	100		99.9797	99.9869
100	100		100	100		100	100		99.9296	99.9981
100	100		100	100		99.9998	99.9999		99.9295	99.9964
100	100		100	100		99.9998	99.9998		99.9495	99.9984
100	100		100	100		99.9999	99.9999		97.0727	99.9346
100	100		100	99.9984		99.9998	100		99.2276	99.8931
99.9992	100		100	100		99.9999	99.9999		99.9193	99.9978
100	100		99.9992	99.9992		99.9995	99.9997		99.9197	99.9981
100	100		100	100		99.9993	99.9996		99.9893	99.9882
100	99.9992		100	99.9992		99.9998	99.9998		99.9597	99.9971
100	100		100	100		99.9996	99.9999		99.9094	99.9973
100	100		99.9992	100		99.9987	99.9994		99.9098	99.9978
99.9906	100		100	100		99.9986	99.9989		99.9095	99.9986
100	100		99.9969	99.9969		99.9989	99.9994		99.9594	99.994
100	100		100	100		99.9988	99.9993		99.984	99.9809
100	100		99.9984	99.9969		99.9989	99.9994		99.9594	99.987
100	100		100	100		99.9991	99.9995		99.9399	99.9984
100	100		99.9992	100		99.9967	99.9984		99.9497	99.9973
100	99.9992		100	100		99.9907	99.9976		99.9599	99.9988
100	99.9977		99.9992	100		99.9821	99.9972		99.9299	99.9991
100	99.9984		100	100		99.981	99.9973		99.9591	99.99
100	99.9992		100	100		99.921	99.9981		99.9765	99.9685
100	100		100	100		99.8906	99.998		99.5415	99.916
99.9984	100		100	100		99.8438	99.9962		99.8531	99.93
99.9953	99.9984		100	100		99.8332	99.9971		99.9213	99.9639
99.9906	100		100	100		99.8759	99.9987		99.9931	99.9938
99.9961	99.9992		99.9984	99.9992		99.8708	99.999		99.5213	99.9205
99.9984	100		100	100		99.8852	99.9997		99.823	99.9057
99.9992	100		99.9844	99.9906		99.9594	99.9996		99.9908	99.9935
99.9984	100		99.9977	99.9984		99.9893	99.9995		99.9871	99.9916
99.9984	100		99.9977	100		99.9999	99.9999		99.992	99.9917
99.9977	100		100	100		99.9997	100		99.7444	99.9356
99.9992	100		99.9992	99.9984		99.9996	99.9999		99.539	99.894
99.9852	100		99.9836	99.9867		99.9988	100		99.5509	99.8971
99.9573	100		99.9992	100		99.9987	99.9994		99.9932	99.9943
99.9273	100		99.9984	100		99.9861	99.9999		99.9975	99.9976
99.9073	99.9992		99.8078	99.9258
99.8773	100		99.5875	99.9875
99.9984	99.9992		99.3992	99.9984
100	100		98.2367	99.7859
100	100		96.2133	99.6742
100	100		97.5687	99.9875
100	100		97.7761	99.9984
100	100		98.3969	100
100	100		98.5984	99.9992
100	100		98.7969	99.9992
99.9984	99.9992		99.1992	99.9992
100	100		99.4992	99.9992
99.9992	100		99.5898	99.993
100	100		99.8992	100
100	100		99.8984	99.9984
99.9992	100		99.8984	100
100	100		99.9992	100
99.9992	100		99.8984	100
99.9984	99.9984		99.9992	100
99.9684	100		100	100
99.9552	100		100	100
99.9884	100		99.807	99.9297
100	100		99.8969	99.925
99.9992	99.9992		99.9977	99.9969
99.9992	100		99.6992	100
99.9984	100		99.8992	100
99.9684	100		99.9992	100
99.9552	100		100	100
99.9884	100		100	100
99.9752	100		99.9992	100
99.9992	100		100	99.9992
99.9898	100		99.9953	99.9969
99.9684	100		99.9953	99.9977
99.9752	100		100	99.9992
99.9884	100		100	100
100	100		100	100
100	100		100	100
100	100		99.9977	99.9961
100	100		99.9992	100
100	100		99.9734	99.9766
100	100		99.9992	99.9984
100	100		100	100
100	100		99.9984	100
100	100		100	100
100	100		99.9703	99.9867
100	100		99.9906	99.9969
100	100		99.9641	99.9891
100	100		100	100
100	100		99.9992	99.9984
100	100		99.9992	100
100	100		99.7992	100
100	100		99.7992	100
100	100		99.7992	99.9992
100	100		99.8992	100
100	100		99.8992	100
100	100		99.8792	100
100	100		99.7992	100
100	100		100	100
100	100		99.9992	100
100	100		99.9992	99.9992
100	100		100	99.9992
100	100		100	100
100	100		99.9992	100
99.9852	100		99.9953	99.9977
100	100		99.9914	99.9945
100	100		99.9992	100
100	100		100	100
99.9992	100		99.9977	99.9969
100	100		100	100
100	100		100	100
100	100		99.8992	100
100	100		99.8992	100
100	100		100	100
100	100		99.9758	99.9867
100	100		99.6992	100
100	100		99.7992	100
100	100		99.7992	99.9992
100	100		100	100
100	100		99.8984	99.9992
100	100		99.8898	99.9938
100	100		99.8984	99.9977
100	100		99.8984	100
100	100		98.7961	100
100	100		97.7961	99.9969
100	100		96.1727	99.8211
100	100		97.8305	99.9266
100	100		97.9258	99.975
100	100		98.9914	99.9922
100	100		99.9898	99.9992
100	100		99.8539	99.9938
100	100		99.8937	99.9961
100	100		99.8984	99.9984
99.9852	100		99.8977	99.9992
99.9892	100		99.8992	99.9984
99.9798	100		99.9992	99.9992
99.9684	100		99.8961	99.9992
99.9752	100		99.5391	99.993
99.9584	100		99.4242	99.982
99.9452	100		99.2039	99.9547
99.9584	100		99.0625	99.8141

## Sheet: Supplementary Figure6
Performance of image reconstruction
SMDN	MMDN
1	1
1	1
0.99946	0.99963
0.99986	0.99962
0.99974	0.99967
0.99977	0.99736
0.99946	0.99675
0.9995	0.99858
0.99891	0.99863
0.99943	0.99762
0.99861	0.99667
0.99951	0.99536
0.99976	0.99745
0.99928	0.99558
0.99979	0.99458
0.99876	0.99758
0.99814	0.99768
0.99821	0.99676
0.99456	0.99594
0.99871	0.99558
0.99988	0.99663
0.99913	0.99462
0.99932	0.99567
0.99931	0.99436
0.99955	0.99375
0.99973	0.99475
0.99873	0.99063
0.99873	0.99162
0.99935	0.99097
0.99951	0.98936
0.99959	0.98745

## Sheet: Supplementary Figure8
Performance of data transmission
SMDN	MMDN
100	100
100	100
99.996	99.996
99.9986	99.9986
99.967	99.994
99.736	99.9977
99.675	100
99.858	100
99.863	99.991
99.762	99.9943
99.667	100
99.536	100
99.745	100
99.558	99.9928
99.458	100
99.758	100
99.768	100
99.676	100
99.594	99.9956
99.558	99.9971
99.663	99.998
99.462	100
99.567	100
99.436	100
99.375	100
99.475	100
99.063	100
99.162	99.9987
98.967	100
98.936	100
98.745	99.9959
